# Supplementary material for: Hidden Markov Trajectories of Early-Adolescent Media Overdependence and Machine Learning Prediction of High-Risk Maintenance from Early Childhood and Lower Elementary Predictors
Source: Behav Sci (Basel). 2025 Dec 12;15(12):1725. doi: 10.3390/bs15121725 (PMC12729965; doi:10.3390/bs15121725)
Supplement: Supplementary file 1 [file behavsci-15-01725-s001.zip]

Archive with 2 entries (2 files):
- (Revised) Supplementary_Table.pdf
- (Revised) Supplementary_Figure.pdf
